# Supplementary material for: Targeting Fear of Cancer Recurrence with Internet-Based Emotional Freedom Techniques (iEFT) and Mindfulness Meditation Intervention (iMMI) (BGOG-gyn1b/REMOTE)
Source: Brain Sci. 2025 Aug 22;15(9):900. doi: 10.3390/brainsci15090900 (PMC12467542; doi:10.3390/brainsci15090900)
Supplement: Supplementary file 1 [file brainsci-15-00900-s001.zip]

Archive with 1 entries (1 files):
- brainsci-3767384-supplementary.pdf
